# Supplementary material for: Gender differences in the interaction effect of cumulative risk and problem-focused coping on depression among adult employees
Source: PLoS One. 2019 Dec 16;14(12):e0226036. doi: 10.1371/journal.pone.0226036 (PMC6913914; doi:10.1371/journal.pone.0226036)
Supplement: S1 Data — (ZIP) [file pone.0226036.s001.zip]

Archive with 3 entries (2 files):
- data/origindata_female.sav
- data/origindata_male.sav
- data/
